# Supplementary material for: The Influence of Long-Time Storage on the Structure and Properties of Multi-Block Thermoplastic Polyurethanes Based on Poly(butylene adipate) Diol and Polycaprolactone Diol
Source: Materials (Basel). 2023 Jan 14;16(2):818. doi: 10.3390/ma16020818 (PMC9865919; doi:10.3390/ma16020818)
Supplement: Supplementary file 1 [file materials-16-00818-s001.zip]

Archive with 1 entries (1 files):
- materials-2101753-supplementary.pdf
